# Supplementary material for: Transglutaminase 6 Is Colocalized and Interacts with Mutant Huntingtin in Huntington Disease Rodent Animal Models
Source: Int J Mol Sci. 2021 Aug 18;22(16):8914. doi: 10.3390/ijms22168914 (PMC8396294; doi:10.3390/ijms22168914)
Supplement: Supplementary file 1 [file ijms-22-08914-s001.zip]

Archive with 1 entries (1 files):
- ijms-1301688-supplementary.pdf
